# Supplementary material for: LacSubPred: predicting subtypes of Laccases, an important lignin metabolism-related enzyme class, using in silico approaches
Source: BMC Bioinformatics. 2014 Oct 21;15(Suppl 11):S15. doi: 10.1186/1471-2105-15-S11-S15 (PMC4251044; doi:10.1186/1471-2105-15-S11-S15)
Supplement: Additional file 2 — P-values designating the statistical significance of one cluster over the other based on amino acid composition differences; values calculated using the standard t-test. [file 1471-2105-15-S11-S15-S2.xlsx]

## Sheet: t-test_AAC
	Amino acids
Cluster group	Ala	Cys	Asp	Glu	Phe	Gly	His	Ile	Lys	Leu	Met	Asn	Pro	Gln	Arg	Ser	Thr	Val	Trp	Tyr
clst1_clst2	0.00073308	0.08238	0.0030501	2.41234e-09	0.474654	0.306009	0.152071	0.0109989	0.0325925	0.782593	0.000313972	0.0239954	0.43688	0.00788592	0.156808	0.53625	0.188116	0.986988	0.147983	0.0431172
clst1_clst3	0.0911341	0.1808	2.39728e-08	6.97374e-08	0.468429	0.222717	0.0446168	0.181454	0.000195688	0.460546	0.685573	0.00154521	0.101059	0.922107	0.127422	0.948872	4.03874e-06	0.0902558	0.211716	0.501037
clst1_clst4	0.824494	0.589884	4.40889e-05	3.45968e-05	0.00193837	0.442433	0.0387225	0.262731	3.29411e-05	0.100245	0.434868	3.06794e-05	0.056241	0.00341149	0.0674609	0.632898	0.00302289	0.633317	0.644496	0.914205
clst1_clst5	0.0981735	1.71692e-05	0.958361	0.00138107	0.827585	0.0303776	0.135456	0.308131	7.0156e-08	0.619412	0.0308961	0.721956	0.147775	0.512112	0.07468	0.147126	0.980551	0.609727	0.0171587	0.141474
clst1_clst6	1.92181e-05	0.00265611	0.981276	7.77156e-16	0.954578	0.0633097	6.03343e-07	0.0366206	1.09912e-14	0.273683	1.71142e-09	0.108952	0.996786	0.0907569	1.42285e-11	0.0201354	0.41313	0.283232	0.00275837	0.000351651
clst1_clst7	0.000348386	0.0996577	0.0999752	4.85759e-06	0.76589	0.0690516	5.47919e-07	0.061707	1.08914e-08	0.123917	0.00126091	0.286055	0.00162801	0.000578329	7.01095e-08	0.00225355	7.75292e-05	0.101926	0.58824	0.184863
clst1_clst8	0.00365257	0.169924	0.00399466	9.42843e-12	0.830752	0.074873	0.00408847	0.00622798	0.000124624	0.0668202	0.0478111	0.316252	0.629177	0.600228	1.65703e-05	0.0219704	0.0492904	0.922445	0.198531	0.255149
clst1_clst9	0.0776936	5.8489e-11	0.943974	0.78606	0.0921615	0.0361175	0.0190396	0.00278674	4.20389e-05	7.47541e-06	0.331356	8.2682e-06	2.32315e-06	1.75422e-06	8.20433e-06	0.000579865	0.0060299	0.00238694	0.973523	5.39923e-06
clst1_clst10	0.510674	0.45193	0.000337218	0.106599	0.360141	0.0921285	0.935054	0.708117	1.91695e-06	0.526928	0.9104	0.684876	0.598282	0.333627	0.123607	0.955097	0.261399	0.468915	0.775614	0.187331
clst1_clst11	0.134237	0.724316	0.00153242	0.0236384	0.808584	0.32905	0.411752	0.0330134	0.0464178	0.111213	0.561985	0.262554	0.105237	0.153842	0.529953	0.633817	0.300269	0.274024	0.959548	0.285207
clst1_clst12	0.694664	0.594025	1.64099e-06	8.90287e-05	0.291488	0.236066	0.176688	0.19579	0.000205559	0.954469	0.441176	0.0216918	0.458568	0.928584	0.674266	0.637979	0.00227979	0.391435	0.364844	0.370021
clst2_clst3	0.0232117	1.98946e-08	7.09381e-12	0.645469	0.0678053	0.577089	0.344878	0.27111	7.44424e-10	0.0950992	0.000151919	2.38089e-10	0.221691	0.0158229	0.777351	0.484343	4.13108e-15	0.0100538	3.96896e-05	4.07003e-05
clst2_clst4	0.00537172	0.00112091	7.8879e-10	0.105288	6.70543e-06	0.605325	0.0451783	0.729232	5.04827e-10	0.000842994	0.0663806	7.70691e-12	0.0385705	1.28164e-07	0.148148	0.145128	4.388e-08	0.436398	0.00548266	0.0205019
clst2_clst5	4.52039e-07	7.87044e-09	0.0138439	3.09752e-11	0.793083	0.0282639	0.00968389	0.00065913	6.58875e-13	0.368148	4.55989e-07	0.34043	0.0293574	0.012598	0.00230867	0.146126	0.347927	0.533579	0.0203802	0.00122367
clst2_clst6	0.812642	0.119784	1.63517e-11	0.141429	0.203207	0.416752	1.23115e-05	0.0853472	1.0036e-11	0.237899	0.0699205	0.0800636	0.140791	0.110474	8.6979e-11	0.0199737	0.000499868	0.118936	0.0224074	0.0857664
clst2_clst7	0.852266	0.649752	1.77563e-12	0.418382	0.183436	0.0837487	2.9385e-08	0.454735	9.76317e-08	0.0189179	0.868782	3.20552e-05	8.88196e-07	0.120921	1.91419e-08	3.66955e-05	1.39437e-11	0.0146274	0.365035	0.575497
clst2_clst8	0.665626	0.830757	0.44668	0.000756898	0.527228	0.0986269	0.0222253	0.499167	0.00903208	0.00476688	0.15707	1.57046e-05	0.098627	0.0101252	4.28834e-05	0.00436715	2.78517e-05	0.902243	0.7816	0.242051
clst2_clst9	0.025101	3.42215e-17	6.81223e-06	1.54387e-11	0.00225949	7.03208e-06	4.25889e-06	1.00369e-11	1.82632e-13	1.60248e-10	3.13492e-08	9.95937e-15	4.95076e-07	1.32697e-11	3.57938e-10	6.22171e-05	1.99462e-09	1.83357e-05	0.0149935	4.04146e-19
clst2_clst10	0.000363932	0.000217716	2.45669e-05	3.67311e-05	0.0927051	0.0413471	0.27782	0.00527454	5.37469e-11	0.369962	0.0015484	0.0252085	0.99334	0.488093	0.00753701	0.599926	0.00532531	0.260522	0.00596167	0.000189013
clst2_clst11	0.795777	0.45205	5.46741e-06	0.367914	0.893776	0.280888	0.811499	0.0912032	0.000383317	0.00326212	0.0015853	0.78604	0.0810897	0.856196	0.109468	0.216672	0.0169432	0.0908171	0.127055	0.638108
clst2_clst12	0.000751429	0.000892287	3.41607e-12	0.858503	0.0433753	0.260958	0.497452	0.542285	2.96892e-08	0.839708	0.020913	1.27062e-06	0.756332	0.0536834	0.127317	0.128657	2.58374e-08	0.193708	9.69684e-05	0.00013554
clst3_clst4	0.0207217	0.544748	0.000355959	0.00919339	3.36914e-05	0.839598	0.0342546	0.72183	0.0344008	0.0106546	0.425605	0.000209422	0.130232	0.00461846	0.163304	0.423221	0.396611	0.231912	0.631214	0.583629
clst3_clst5	0.000142668	7.22543e-05	3.93447e-06	8.7895e-09	0.456251	0.088872	0.00936632	0.027856	0.0015541	0.989725	0.00912045	0.025125	0.0159764	0.491579	0.00465294	0.146858	0.000704539	0.104291	4.36636e-05	0.236136
clst3_clst6	0.00481047	1.44329e-15	6.91619e-33	0.0447022	0.227087	0.977164	0.000190678	0.998273	3.44568e-30	0.00132099	2.51549e-11	9.85401e-12	0.000843958	0.140029	4.91461e-10	0.00554883	4.85167e-14	1.469e-09	3.92954e-10	1.09842e-11
clst3_clst7	0.000952911	6.73773e-07	1.8292e-23	0.650179	0.491057	0.19608	1.777e-09	0.630429	6.73186e-17	4.50486e-05	0.000248532	0.00324214	3.00183e-09	0.00146719	8.49897e-09	4.91534e-05	0.479624	1.90155e-08	0.0301768	0.00407317
clst3_clst8	0.0406691	2.91743e-07	9.5876e-11	3.94964e-05	0.163389	0.230631	0.0797129	0.107906	2.14539e-12	1.14392e-05	0.0511984	0.000691038	0.00231328	0.700587	7.60828e-05	0.00280343	0.000511034	0.00279049	0.000917173	0.00312031
clst3_clst9	0.971878	4.40549e-10	5.64455e-16	8.84923e-10	0.258988	4.47996e-06	2.89256e-07	1.00118e-06	0.202353	1.51438e-06	0.0962297	0.20512	0.000143102	3.98286e-06	7.89539e-09	0.000112386	4.16398e-08	0.0623084	0.0544052	7.31798e-08
clst3_clst10	0.00428158	0.756761	0.543157	9.98407e-07	0.528367	0.066742	0.066346	0.108922	0.00429958	0.0182854	0.793196	0.0432161	0.275507	0.395169	0.0108857	0.987752	0.00138173	7.98964e-05	0.295997	0.187347
clst3_clst11	0.222137	0.033607	0.190839	0.414878	0.329133	0.346772	0.748499	0.0734487	0.996692	0.0285467	0.249735	0.00154785	0.211461	0.195357	0.0853855	0.472459	0.0393741	0.523207	0.346627	0.0169985
clst3_clst12	0.00782368	0.384622	9.89374e-05	0.835484	0.386638	0.397881	0.931397	0.751162	0.143813	0.285025	0.498137	0.92155	0.512185	0.989279	0.107342	0.435291	0.838805	0.668456	0.98732	0.438099
clst4_clst5	0.276517	0.0230886	0.000953209	0.000150693	0.0239316	0.366232	0.0595175	0.111769	0.505723	0.317437	0.0588022	0.0101725	0.067369	0.163729	0.0307282	0.293294	0.0360113	0.55106	0.0154421	0.402516
clst4_clst6	0.000248354	1.10047e-06	2.22973e-23	0.292701	3.74262e-08	0.756911	0.450411	0.570756	1.4863e-29	9.21726e-07	8.13096e-05	1.03777e-15	7.14735e-06	1.86077e-06	0.00990557	0.00279724	1.1026e-07	0.00517488	2.65688e-05	9.88012e-06
clst4_clst7	1.63003e-06	0.00409988	4.47297e-15	0.0705615	4.18022e-07	0.379127	0.00443762	0.906933	3.69524e-16	1.92089e-09	0.0401231	5.44001e-08	1.36336e-08	3.53555e-08	2.97632e-05	5.76662e-06	0.318205	0.00134629	0.277878	0.134229
clst4_clst8	0.00189648	0.00176226	5.25724e-10	0.45677	4.31529e-07	0.444404	0.252127	0.355949	2.57667e-12	7.73622e-09	0.500825	1.3355e-10	5.38715e-05	6.81675e-06	0.12006	0.000787473	0.0123245	0.286047	0.0418999	0.0918559
clst4_clst9	0.10644	0.000197892	4.83386e-10	1.38361e-06	0.000472747	0.00327258	3.92443e-05	0.000145114	2.54117e-05	0.167082	0.0747924	0.00331743	0.158461	0.27297	3.16527e-05	0.00235463	1.01741e-05	0.0373273	0.417389	4.60749e-05
clst4_clst10	0.599638	0.844572	0.0194708	6.95395e-09	0.0612436	0.185933	0.0368786	0.110863	0.51102	3.10348e-08	0.241403	0.00153037	0.00181219	0.00593009	0.0500214	0.421059	0.021728	0.012336	0.479577	0.276201
clst4_clst11	0.0201287	0.241465	0.0921141	0.103499	0.00170893	0.297452	0.103314	0.237356	0.227609	0.727616	0.05177	0.0011314	0.929331	0.000169712	0.0835641	0.90687	0.131224	0.304815	0.513187	0.110052
clst4_clst12	0.835232	0.836715	0.798379	0.0080822	0.00360076	0.435607	0.214174	0.86978	0.688659	0.00170444	0.834557	0.00287802	0.0392522	0.0106991	0.0931223	0.81507	0.463231	0.700706	0.489742	0.277206
clst5_clst6	9.77619e-11	3.11973e-14	0.909234	3.66237e-18	0.697312	0.00908001	6.61245e-07	0.000617571	6.41885e-29	0.0770015	1.35114e-13	0.668121	0.0194329	0.0361313	2.70339e-12	0.314822	0.518385	0.848225	0.122247	1.68448e-06
clst5_clst7	3.0237e-08	1.06927e-06	0.210578	8.79665e-08	0.656018	0.269676	3.73841e-05	0.00665865	4.4421e-15	0.0672767	9.33085e-06	0.329806	0.745973	0.00477331	3.27407e-07	0.919298	0.0032312	0.631167	0.0293425	0.0146987
clst5_clst8	2.47794e-06	1.54833e-06	0.0183158	1.1111e-10	0.927094	0.259853	0.00267546	0.0006743	1.57537e-12	0.039303	0.000415616	0.353539	0.209965	0.318298	7.4828e-06	0.771028	0.140282	0.62585	0.101607	0.018659
clst5_clst9	0.000191494	0.410619	0.990289	8.9733e-05	0.133211	1.12902e-06	0.718672	0.195024	1.397e-06	0.00102929	0.0494152	0.00115027	2.78824e-06	0.000574858	0.0805259	0.699206	0.0449336	0.00784107	0.000421487	0.157319
clst5_clst10	0.440758	0.00698868	0.00351352	0.00281327	0.421108	0.878603	0.291919	0.639877	0.985923	0.362035	0.0852768	0.634332	0.193495	0.297	0.961994	0.334003	0.410977	0.944601	0.00790051	0.918388
clst5_clst11	0.00842037	0.022725	0.010966	0.00726839	0.961587	0.677978	0.250347	0.0218605	0.112489	0.303925	0.438209	0.628002	0.116921	0.252287	0.640084	0.349274	0.454098	0.348381	0.0880109	0.143951
clst5_clst12	0.264396	0.00536815	9.10236e-05	5.50843e-05	0.379981	0.416017	0.0846768	0.0587898	0.259551	0.656928	0.031535	0.123234	0.159406	0.619315	0.369825	0.217901	0.028265	0.366001	0.0012868	0.618306
clst6_clst7	0.608812	0.485903	2.55289e-05	0.0287383	0.643847	0.0565404	4.39903e-10	0.44913	0.200022	0.0643703	0.0396063	0.000158417	1.84686e-10	0.00305548	0.0164454	0.0035419	4.20367e-10	0.00947484	0.0100681	0.0329736
clst6_clst8	0.727811	0.0932886	1.15519e-12	0.00500525	0.647443	0.0756896	0.192569	0.0116055	0.000394949	0.0115773	0.000605925	0.000117424	0.290202	0.229228	0.51292	0.171383	0.0081643	0.139112	0.165452	0.0011818
clst6_clst9	0.00624799	6.76766e-27	0.852962	1.67768e-19	0.00574261	1.51583e-11	1.20359e-20	1.86184e-13	2.18746e-44	4.46197e-18	5.39729e-18	0	3.75255e-14	3.78586e-14	2.24505e-28	0.00113982	0.000100935	1.88738e-15	2.23327e-06	5.2795e-34
clst6_clst10	3.15247e-06	4.38861e-08	3.39145e-17	1.16519e-08	0.125621	0.00664428	2.21906e-06	0.0111773	1.05343e-26	0.783916	6.00899e-09	0.0580708	0.200053	0.876028	1.60412e-10	0.0362598	0.149478	0.442361	1.00382e-05	9.38608e-09
clst6_clst11	0.818607	0.101565	2.81185e-16	0.0804564	0.625015	0.170386	0.00841187	0.00446001	1.3109e-14	1.87877e-05	2.59735e-08	0.278958	0.000111845	0.358758	1.59991e-08	0.0128754	0.134513	9.23276e-05	0.00644062	0.879078
clst6_clst12	1.0483e-05	4.54241e-07	2.55372e-28	0.210214	0.0614671	0.215983	0.0222377	0.614695	9.31995e-23	0.278905	3.15081e-06	1.86943e-07	0.0875116	0.273117	4.33249e-09	0.000955342	1.98743e-07	0.000804613	2.26726e-08	3.49322e-10
clst7_clst8	0.440241	0.558288	9.30908e-13	0.000530187	0.397811	0.939954	3.47838e-07	0.110836	0.000890024	0.457117	0.216362	0.852397	2.62515e-05	0.000148113	0.0200973	0.20574	0.00991219	0.00996934	0.383661	0.679804
clst7_clst9	0.00982192	4.53209e-13	0.0142867	2.22233e-07	0.0642859	4.59705e-08	1.13482e-15	1.90008e-09	2.7453e-27	1.67095e-12	3.09985e-07	2.96607e-05	6.59196e-13	3.14974e-10	1.97921e-16	0.572578	0.000108073	1.98492e-11	0.386606	6.46716e-13
clst7_clst10	8.236e-07	0.00112914	3.47791e-12	0.00337608	0.302664	0.206421	1.0748e-06	0.0128204	1.32003e-13	0.191289	0.000709321	0.743552	3.41586e-06	0.136138	2.62482e-06	0.000592287	0.0195087	0.350678	0.337138	0.00565609
clst7_clst11	0.575291	0.421544	3.54832e-11	0.716091	0.451759	0.726846	3.01998e-05	0.0383961	4.59412e-08	1.66708e-05	0.000546703	0.0343178	3.92025e-07	0.476656	2.47155e-06	0.00109009	0.15866	0.000569565	0.642507	0.534355
clst7_clst12	5.25924e-07	0.0030842	3.04988e-18	0.651778	0.124537	0.865845	7.76866e-05	0.950431	7.40955e-12	0.0204167	0.0146224	0.0190372	6.7798e-06	0.00792698	2.78923e-06	1.35946e-06	0.748694	0.00111229	0.0811558	0.00644615
clst8_clst9	0.0781846	7.64263e-13	6.84592e-06	6.75489e-15	0.0123737	6.98528e-08	2.08609e-09	5.27099e-12	2.39877e-19	4.70381e-13	0.000530312	4.74363e-06	3.68387e-08	6.45223e-07	4.96543e-14	0.143054	0.960313	9.03024e-06	0.0368813	3.20968e-14
clst8_clst10	0.000227727	0.00073288	0.000121749	5.17974e-10	0.165154	0.206318	0.00604407	0.000819007	3.40942e-11	0.081494	0.0883034	0.797241	0.0859898	0.414511	4.96943e-05	0.0146192	0.724222	0.212767	0.0403564	0.00392837
clst8_clst11	0.969004	0.541888	5.08342e-06	0.00969915	0.805884	0.711476	0.173209	0.13539	1.21891e-05	1.5919e-05	0.0492971	0.0232446	0.000437128	0.0663855	0.00029107	0.0119692	0.965982	0.0484694	0.242312	0.297404
clst8_clst12	0.000353713	0.00237285	4.79228e-12	0.00213809	0.04769	0.921855	0.307976	0.148132	3.11576e-09	0.00941889	0.342129	0.00486149	0.0572013	0.750835	0.000196249	0.000283022	0.0255978	0.135167	0.00382398	0.00230581
clst9_clst10	0.0201785	1.22659e-05	5.79509e-08	0.0851679	0.982561	1.26443e-05	0.0515178	0.039371	3.75376e-06	1.77039e-06	0.309778	0.00376031	0.00100072	0.000217795	0.186415	0.00512622	0.551079	4.58438e-06	0.629178	0.0542432
clst9_clst11	0.369128	0.000262471	7.20047e-07	0.00967093	0.133203	0.0026147	0.0136778	7.95713e-06	0.46945	0.437317	0.86842	0.000108494	0.207019	0.00191189	0.0758483	0.00954919	0.968079	0.755427	0.947552	6.87202e-07
clst9_clst12	0.0406777	7.39697e-06	1.00978e-12	6.41626e-06	0.978413	0.000116031	0.00045837	5.95142e-06	0.00408634	4.95449e-05	0.0613288	0.419063	0.00235548	0.00109569	0.00708707	0.000471317	0.000230509	0.116719	0.113817	0.000802894
clst10_clst11	0.0204177	0.199117	0.300391	0.0787235	0.421426	0.613339	0.434582	0.029833	0.139898	0.00306722	0.303679	0.286156	0.00708358	0.645801	0.663155	0.542076	0.82207	0.0159046	0.72089	0.0657463
clst10_clst12	0.713662	0.707874	0.00826882	1.99544e-06	1	0.280946	0.227948	0.0497357	0.316026	0.243318	0.359555	0.131597	0.699159	0.501001	0.423571	0.454745	0.0397199	0.0390347	0.127407	0.591067
clst11_clst12	0.0169796	0.275513	0.10286	0.463703	0.190364	0.64397	0.8099	0.104646	0.453133	0.0305412	0.103285	0.0205746	0.0821503	0.230185	0.827918	0.813195	0.199344	0.571374	0.234867	0.0267983
	1	2	3	4	5	6	7	8	9	10	11	12	13	14	15	16	17	18	19	20
			Red color: indicate significant at p-value <0.05
																				Ala
