# Supplementary material for: LacSubPred: predicting subtypes of Laccases, an important lignin metabolism-related enzyme class, using in silico approaches
Source: BMC Bioinformatics. 2014 Oct 21;15(Suppl 11):S15. doi: 10.1186/1471-2105-15-S11-S15 (PMC4251044; doi:10.1186/1471-2105-15-S11-S15)
Supplement: Additional file 3 — P-values designating the statistical significance of one cluster over the other based on protein physicochemical property differences; values calculated using the standard t-test. [file 1471-2105-15-S11-S15-S3.xlsx]

## Sheet: t-test_Physicochemical
	Physicochemical properties
Cluster group	Acidic&Negatively charged	Isoelectic point	Acidic & Amide	Small	Basic polar &Positively charged	Hydrophobic & Neutral	Cyclic	H-bonding
clst1_clst2	6.09057e-12	2.12607e-10	2.09358e-13	0.0082303	0.103019	9.96225e-12	0.000745327	1.41469e-08
clst1_clst3	2.65348e-23	2.15458e-29	5.56008e-14	0.485106	0.553344	0.00288875	0.0492578	0.0737833
clst1_clst4	6.43968e-15	2.02287e-27	9.41411e-06	0.243148	0.948746	0.0281934	0.0187164	0.183844
clst1_clst5	0.00050703	1.39119e-08	0.612985	0.001402	5.28768e-15	1.2916e-08	1.88362e-05	5.08015e-08
clst1_clst6	4.5877e-09	4.69489e-19	7.28786e-07	1.56849e-06	2.12367e-28	9.10383e-15	0.000656266	1.71818e-12
clst1_clst7	0.521087	8.54991e-18	0.462308	6.58044e-17	1.19095e-23	0.752383	0.00776238	0.518904
clst1_clst8	1.02919e-15	0.0105638	1.65837e-07	0.000114129	6.35094e-14	8.07077e-05	0.119854	0.0011789
clst1_clst9	1.77727e-11	1.51171e-19	0.000229892	0.00258777	0.000883584	0.64052	0.023282	0.0474509
clst1_clst10	5.55674e-09	1.23323e-24	5.96474e-08	0.0154749	1.10069e-07	0.0179473	0.429403	0.0879745
clst1_clst11	1.48545e-07	2.69409e-22	1.23903e-09	0.00461303	0.00586504	2.13483e-05	0.00467377	0.00262148
clst1_clst12	3.23198e-16	8.2805e-33	1.5223e-10	0.677875	2.01528e-05	0.780233	0.200508	0.947181
clst2_clst3	1.40703e-14	1.01866e-26	0.0236269	0.000722936	0.0244	2.44924e-05	0.260498	5.27242e-07
clst2_clst4	8.69372e-13	9.3194e-28	0.970765	0.00452467	0.315077	0.00234313	0.503355	0.000576445
clst2_clst5	9.22257e-20	0.332794	5.23563e-14	0.201528	3.56467e-20	5.74443e-21	8.5915e-12	3.54039e-24
clst2_clst6	9.80609e-08	1.50631e-43	3.91888e-11	2.88658e-15	6.90721e-28	0.111555	0.189873	0.495825
clst2_clst7	5.57087e-11	2.2326e-30	9.08446e-16	4.9546e-23	5.17718e-25	1.15226e-11	1.30699e-09	3.09369e-09
clst2_clst8	0.00020664	8.28423e-05	0.0868224	7.37948e-10	7.14097e-13	0.000255016	0.0518018	0.000921887
clst2_clst9	0.0346082	6.34617e-06	8.76863e-11	0.517781	1.75277e-07	9.76654e-18	0.179975	9.2429e-23
clst2_clst10	0.0207617	3.74079e-25	0.320532	0.332267	1.26466e-10	3.53215e-13	0.043025	7.70564e-14
clst2_clst11	0.000789897	4.9157e-22	1.28577e-05	0.0575996	0.000167478	0.231231	0.0770589	0.35458
clst2_clst12	3.51771e-12	1.3524e-33	0.00364674	0.0974136	2.3006e-08	6.07758e-08	0.164313	1.21742e-09
clst3_clst4	1.12294e-07	2.86079e-07	0.133248	0.40539	0.634504	0.915379	0.231787	0.714242
clst3_clst5	1.14944e-29	7.74347e-18	2.33699e-14	0.000164241	7.57529e-14	5.15479e-12	9.14626e-08	3.63373e-13
clst3_clst6	1.59691e-35	5.50037e-63	3.44169e-15	3.62062e-05	1.18553e-29	2.1393e-05	0.703568	4.90869e-10
clst3_clst7	1.15826e-23	2.93439e-36	2.72424e-17	6.99972e-17	2.06137e-24	0.00449737	9.52091e-06	0.170166
clst3_clst8	8.42729e-08	1.09137e-24	0.00117001	0.000448068	3.23993e-15	0.360282	0.548295	0.0392988
clst3_clst9	1.63289e-24	2.77592e-23	8.50398e-14	0.000273062	0.00711042	3.03641e-05	0.972328	3.98456e-07
clst3_clst10	1.38758e-05	8.3083e-06	0.506125	0.00371179	5.90248e-07	7.96764e-06	0.377818	4.94391e-05
clst3_clst11	0.532999	0.00027354	0.0018031	0.00126498	0.0119323	0.00232086	0.0493666	0.00186266
clst3_clst12	0.00122903	3.04754e-10	0.260459	0.278404	6.66246e-05	0.0286454	0.728803	0.0380123
clst4_clst5	2.69061e-18	8.49466e-18	1.81443e-06	0.00344981	3.19379e-08	3.00737e-06	6.34691e-05	1.76315e-07
clst4_clst6	5.28884e-28	6.83619e-67	5.61514e-05	0.0698201	1.38851e-16	0.00259967	0.0996548	8.43944e-06
clst4_clst7	2.01203e-15	1.04713e-36	2.45714e-10	1.4647e-09	4.03063e-17	0.0190009	4.52637e-05	0.199109
clst4_clst8	2.78588e-10	1.60271e-23	0.319083	0.0548	1.111e-10	0.51958	0.0566143	0.202287
clst4_clst9	1.30532e-20	1.58384e-27	1.96347e-05	0.00474469	0.0254648	0.000962733	0.178364	2.76241e-05
clst4_clst10	1.45921e-06	0.474732	0.418779	0.0232038	0.00116483	1.96184e-05	0.0173378	2.01766e-05
clst4_clst11	0.028075	0.0858904	7.11642e-05	0.0192872	0.0315489	0.0016054	0.185162	0.00745258
clst4_clst12	0.00222709	0.227301	0.00752395	0.0455459	6.92684e-05	0.0183449	0.0544022	0.00254148
clst5_clst6	1.95378e-22	2.97754e-34	4.19603e-08	2.80886e-14	1.61735e-49	6.39217e-30	2.35523e-16	7.37711e-37
clst5_clst7	2.61739e-05	2.35236e-22	0.160327	4.45113e-18	8.46255e-33	6.92005e-09	0.0152654	1.62736e-10
clst5_clst8	2.31907e-22	0.000147958	4.82645e-08	5.26257e-09	1.31614e-27	1.70345e-13	1.73137e-07	3.34734e-16
clst5_clst9	5.23773e-22	0.00822144	2.13758e-05	0.49027	9.77811e-13	3.06966e-11	3.28367e-10	1.97227e-10
clst5_clst10	1.61148e-13	1.66752e-16	1.7735e-08	0.982027	0.830487	0.00334153	0.000252354	0.00030854
clst5_clst11	3.25031e-10	7.0413e-14	5.91352e-10	0.330755	0.0047387	1.70207e-07	7.41092e-05	1.50276e-08
clst5_clst12	2.31284e-20	3.66655e-22	4.35883e-11	0.0288024	5.87203e-05	1.38179e-05	8.75376e-05	6.97967e-07
clst6_clst7	1.34013e-07	1.08991e-12	6.07662e-07	6.54202e-18	1.92196e-09	1.38778e-14	2.43228e-12	1.17129e-13
clst6_clst8	1.08312e-18	3.3062e-26	0.000216482	0.925914	0.000116174	0.000762746	0.173735	8.27404e-05
clst6_clst9	0.000124888	3.53061e-57	0.25921	5.55112e-16	4.75361e-43	1.67672e-22	0.621602	7.48112e-34
clst6_clst10	2.25756e-10	3.18721e-55	5.02166e-08	2.88168e-09	2.60566e-29	3.14278e-18	0.084218	1.95903e-22
clst6_clst11	8.84909e-11	3.49582e-56	1.78221e-14	8.06898e-09	1.1854e-20	0.0211794	0.00340888	0.106121
clst6_clst12	2.74834e-28	2.83024e-75	3.29403e-13	1.94088e-05	1.79419e-33	6.75001e-10	0.378493	2.04492e-15
clst7_clst8	1.44529e-15	2.54643e-20	1.17328e-08	1.53459e-12	1.42955e-15	8.14616e-05	1.67214e-05	0.0011569
clst7_clst9	9.61202e-11	3.11563e-38	0.000132159	3.36991e-22	5.55589e-33	0.367259	3.51535e-07	0.000848582
clst7_clst10	5.34076e-09	2.72906e-28	1.60147e-11	3.28738e-12	1.47192e-17	0.00402331	0.0023978	0.0045844
clst7_clst11	1.62534e-07	1.32397e-29	1.18666e-15	5.93539e-10	4.26654e-16	6.0126e-06	1.99314e-05	0.000554782
clst7_clst12	1.0849e-16	8.13665e-42	3.32195e-16	1.04761e-13	2.84154e-27	0.964372	0.000510973	0.44111
clst8_clst9	4.5189e-10	1.16295e-12	9.44865e-05	9.56761e-10	7.31311e-23	6.25839e-08	0.51673	1.15005e-12
clst8_clst10	0.713479	4.90115e-21	0.0577482	4.18246e-06	3.3717e-14	3.86265e-08	0.616784	1.4464e-08
clst8_clst11	0.0705799	7.12825e-19	3.45092e-05	7.79358e-06	5.22259e-12	0.00199261	0.00641411	0.0131847
clst8_clst12	1.18818e-08	1.83013e-28	0.000740029	5.82991e-05	7.9471e-22	0.00126399	0.884571	5.92845e-05
clst9_clst10	1.71947e-05	2.94997e-24	6.97655e-08	0.597536	1.41204e-06	0.00528397	0.339669	0.296579
clst9_clst11	1.07239e-06	2.22277e-21	6.18248e-13	0.135705	0.168836	1.04324e-08	0.0276997	1.58956e-09
clst9_clst12	2.73134e-20	1.68148e-33	2.56152e-12	0.0597594	0.0195458	0.445897	0.720753	0.0358597
clst10_clst11	0.161655	0.745904	0.00249876	0.485942	0.104912	2.00987e-06	0.00239031	6.18122e-06
clst10_clst12	7.7256e-06	0.162874	0.117555	0.0885019	0.0205852	0.0102842	0.522903	0.0075003
clst11_clst12	0.124961	0.0101243	0.00778205	0.0344985	0.868066	0.000114067	0.00622294	6.86719e-05
	Red color: indicate significant at p-value <0.05

## Sheet: Sheet3
Cluster group	Acidic&Negatively charged	Isoelectic point	Acidic & Amide	Small	Basic polar &Positively charged	Hydrophobic & Neutral	Cyclic	H-bonding
clst1_clst2	6.09057e-12	2.12607e-10	2.09358e-13	0.0082303	0.103019	9.96225e-12	0.000745327	1.41469e-08
clst1_clst3	2.65348e-23	2.15458e-29	5.56008e-14	0.485106	0.553344	0.00288875	0.0492578	0.0737833
clst1_clst4	6.43968e-15	2.02287e-27	9.41411e-06	0.243148	0.948746	0.0281934	0.0187164	0.183844
clst1_clst5	0.00050703	1.39119e-08	0.612985	0.001402	5.28768e-15	1.2916e-08	1.88362e-05	5.08015e-08
clst1_clst6	4.5877e-09	4.69489e-19	7.28786e-07	1.56849e-06	2.12367e-28	9.10383e-15	0.000656266	1.71818e-12
clst1_clst7	0.521087	8.54991e-18	0.462308	6.58044e-17	1.19095e-23	0.752383	0.00776238	0.518904
clst1_clst8	1.02919e-15	0.0105638	1.65837e-07	0.000114129	6.35094e-14	8.07077e-05	0.119854	0.0011789
clst1_clst9	1.77727e-11	1.51171e-19	0.000229892	0.00258777	0.000883584	0.64052	0.023282	0.0474509
clst1_clst10	5.55674e-09	1.23323e-24	5.96474e-08	0.0154749	1.10069e-07	0.0179473	0.429403	0.0879745
clst1_clst11	1.48545e-07	2.69409e-22	1.23903e-09	0.00461303	0.00586504	2.13483e-05	0.00467377	0.00262148
clst1_clst12	3.23198e-16	8.2805e-33	1.5223e-10	0.677875	2.01528e-05	0.780233	0.200508	0.947181
clst2_clst3	1.40703e-14	1.01866e-26	0.0236269	0.000722936	0.0244	2.44924e-05	0.260498	5.27242e-07
clst2_clst4	8.69372e-13	9.3194e-28	0.970765	0.00452467	0.315077	0.00234313	0.503355	0.000576445
clst2_clst5	9.22257e-20	0.332794	5.23563e-14	0.201528	3.56467e-20	5.74443e-21	8.5915e-12	3.54039e-24
clst2_clst6	9.80609e-08	1.50631e-43	3.91888e-11	2.88658e-15	6.90721e-28	0.111555	0.189873	0.495825
clst2_clst7	5.57087e-11	2.2326e-30	9.08446e-16	4.9546e-23	5.17718e-25	1.15226e-11	1.30699e-09	3.09369e-09
clst2_clst8	0.00020664	8.28423e-05	0.0868224	7.37948e-10	7.14097e-13	0.000255016	0.0518018	0.000921887
clst2_clst9	0.0346082	6.34617e-06	8.76863e-11	0.517781	1.75277e-07	9.76654e-18	0.179975	9.2429e-23
clst2_clst10	0.0207617	3.74079e-25	0.320532	0.332267	1.26466e-10	3.53215e-13	0.043025	7.70564e-14
clst2_clst11	0.000789897	4.9157e-22	1.28577e-05	0.0575996	0.000167478	0.231231	0.0770589	0.35458
clst2_clst12	3.51771e-12	1.3524e-33	0.00364674	0.0974136	2.3006e-08	6.07758e-08	0.164313	1.21742e-09
clst3_clst4	1.12294e-07	2.86079e-07	0.133248	0.40539	0.634504	0.915379	0.231787	0.714242
clst3_clst5	1.14944e-29	7.74347e-18	2.33699e-14	0.000164241	7.57529e-14	5.15479e-12	9.14626e-08	3.63373e-13
clst3_clst6	1.59691e-35	5.50037e-63	3.44169e-15	3.62062e-05	1.18553e-29	2.1393e-05	0.703568	4.90869e-10
clst3_clst7	1.15826e-23	2.93439e-36	2.72424e-17	6.99972e-17	2.06137e-24	0.00449737	9.52091e-06	0.170166
clst3_clst8	8.42729e-08	1.09137e-24	0.00117001	0.000448068	3.23993e-15	0.360282	0.548295	0.0392988
clst3_clst9	1.63289e-24	2.77592e-23	8.50398e-14	0.000273062	0.00711042	3.03641e-05	0.972328	3.98456e-07
clst3_clst10	1.38758e-05	8.3083e-06	0.506125	0.00371179	5.90248e-07	7.96764e-06	0.377818	4.94391e-05
clst3_clst11	0.532999	0.00027354	0.0018031	0.00126498	0.0119323	0.00232086	0.0493666	0.00186266
clst3_clst12	0.00122903	3.04754e-10	0.260459	0.278404	6.66246e-05	0.0286454	0.728803	0.0380123
clst4_clst5	2.69061e-18	8.49466e-18	1.81443e-06	0.00344981	3.19379e-08	3.00737e-06	6.34691e-05	1.76315e-07
clst4_clst6	5.28884e-28	6.83619e-67	5.61514e-05	0.0698201	1.38851e-16	0.00259967	0.0996548	8.43944e-06
clst4_clst7	2.01203e-15	1.04713e-36	2.45714e-10	1.4647e-09	4.03063e-17	0.0190009	4.52637e-05	0.199109
clst4_clst8	2.78588e-10	1.60271e-23	0.319083	0.0548	1.111e-10	0.51958	0.0566143	0.202287
clst4_clst9	1.30532e-20	1.58384e-27	1.96347e-05	0.00474469	0.0254648	0.000962733	0.178364	2.76241e-05
clst4_clst10	1.45921e-06	0.474732	0.418779	0.0232038	0.00116483	1.96184e-05	0.0173378	2.01766e-05
clst4_clst11	0.028075	0.0858904	7.11642e-05	0.0192872	0.0315489	0.0016054	0.185162	0.00745258
clst4_clst12	0.00222709	0.227301	0.00752395	0.0455459	6.92684e-05	0.0183449	0.0544022	0.00254148
clst5_clst6	1.95378e-22	2.97754e-34	4.19603e-08	2.80886e-14	1.61735e-49	6.39217e-30	2.35523e-16	7.37711e-37
clst5_clst7	2.61739e-05	2.35236e-22	0.160327	4.45113e-18	8.46255e-33	6.92005e-09	0.0152654	1.62736e-10
clst5_clst8	2.31907e-22	0.000147958	4.82645e-08	5.26257e-09	1.31614e-27	1.70345e-13	1.73137e-07	3.34734e-16
clst5_clst9	5.23773e-22	0.00822144	2.13758e-05	0.49027	9.77811e-13	3.06966e-11	3.28367e-10	1.97227e-10
clst5_clst10	1.61148e-13	1.66752e-16	1.7735e-08	0.982027	0.830487	0.00334153	0.000252354	0.00030854
clst5_clst11	3.25031e-10	7.0413e-14	5.91352e-10	0.330755	0.0047387	1.70207e-07	7.41092e-05	1.50276e-08
clst5_clst12	2.31284e-20	3.66655e-22	4.35883e-11	0.0288024	5.87203e-05	1.38179e-05	8.75376e-05	6.97967e-07
clst6_clst7	1.34013e-07	1.08991e-12	6.07662e-07	6.54202e-18	1.92196e-09	1.38778e-14	2.43228e-12	1.17129e-13
clst6_clst8	1.08312e-18	3.3062e-26	0.000216482	0.925914	0.000116174	0.000762746	0.173735	8.27404e-05
clst6_clst9	0.000124888	3.53061e-57	0.25921	5.55112e-16	4.75361e-43	1.67672e-22	0.621602	7.48112e-34
clst6_clst10	2.25756e-10	3.18721e-55	5.02166e-08	2.88168e-09	2.60566e-29	3.14278e-18	0.084218	1.95903e-22
clst6_clst11	8.84909e-11	3.49582e-56	1.78221e-14	8.06898e-09	1.1854e-20	0.0211794	0.00340888	0.106121
clst6_clst12	2.74834e-28	2.83024e-75	3.29403e-13	1.94088e-05	1.79419e-33	6.75001e-10	0.378493	2.04492e-15
clst7_clst8	1.44529e-15	2.54643e-20	1.17328e-08	1.53459e-12	1.42955e-15	8.14616e-05	1.67214e-05	0.0011569
clst7_clst9	9.61202e-11	3.11563e-38	0.000132159	3.36991e-22	5.55589e-33	0.367259	3.51535e-07	0.000848582
clst7_clst10	5.34076e-09	2.72906e-28	1.60147e-11	3.28738e-12	1.47192e-17	0.00402331	0.0023978	0.0045844
clst7_clst11	1.62534e-07	1.32397e-29	1.18666e-15	5.93539e-10	4.26654e-16	6.0126e-06	1.99314e-05	0.000554782
clst7_clst12	1.0849e-16	8.13665e-42	3.32195e-16	1.04761e-13	2.84154e-27	0.964372	0.000510973	0.44111
clst8_clst9	4.5189e-10	1.16295e-12	9.44865e-05	9.56761e-10	7.31311e-23	6.25839e-08	0.51673	1.15005e-12
clst8_clst10	0.713479	4.90115e-21	0.0577482	4.18246e-06	3.3717e-14	3.86265e-08	0.616784	1.4464e-08
clst8_clst11	0.0705799	7.12825e-19	3.45092e-05	7.79358e-06	5.22259e-12	0.00199261	0.00641411	0.0131847
clst8_clst12	1.18818e-08	1.83013e-28	0.000740029	5.82991e-05	7.9471e-22	0.00126399	0.884571	5.92845e-05
clst9_clst10	1.71947e-05	2.94997e-24	6.97655e-08	0.597536	1.41204e-06	0.00528397	0.339669	0.296579
clst9_clst11	1.07239e-06	2.22277e-21	6.18248e-13	0.135705	0.168836	1.04324e-08	0.0276997	1.58956e-09
clst9_clst12	2.73134e-20	1.68148e-33	2.56152e-12	0.0597594	0.0195458	0.445897	0.720753	0.0358597
clst10_clst11	0.161655	0.745904	0.00249876	0.485942	0.104912	2.00987e-06	0.00239031	6.18122e-06
clst10_clst12	7.7256e-06	0.162874	0.117555	0.0885019	0.0205852	0.0102842	0.522903	0.0075003
clst11_clst12	0.124961	0.0101243	0.00778205	0.0344985	0.868066	0.000114067	0.00622294	6.86719e-05
	Red color: indicate significant at p-value <0.05
